# Supplementary material for: Age and ocular toxoplasmosis: a narrative review
Source: FEMS Microbes. 2025 Feb 26;6:xtaf002. doi: 10.1093/femsmc/xtaf002 (PMC11912558; doi:10.1093/femsmc/xtaf002)
Supplement: xtaf002_Supplemental_Files [file xtaf002_supplemental_files.zip]

Archive with 3 entries (3 files):
- FEMSMC-2024-038.R1 one sentence summary.docx
- FEMSMC-2024-038.R1 supplementary data - reviews and author response.docx
- submitted__Response to reviewers _Toxo_Age_(1).docx
